# Supplementary material for: A Network and Pathway Analysis of Genes Associated With Atrial Fibrillation
Source: Cardiovasc Ther. 2024 Oct 5;2024:7054039. doi: 10.1155/2024/7054039 (PMC11470814; doi:10.1155/2024/7054039)
Supplement: Supporting Information — Additional supporting information can be found online in the Supporting Information section. Table S1. A list of reliable AF-associated genes from genetic association studies (AFgenes). Table S2. Pathways enriched in AFgenes. Table S3. Assessment of AF-specific subnetwork constructed by the prize-collecting Steiner forest algorithm. Table S4. Significant genes in the microarray meta-analysis of AF. File S1. Quality assessment of the microarray of AF downloaded from the Gene Expression Omnibus. [file 7054039.f1.zip]

Archive with 5 entries (5 files):
- Revised Supplement Table 1 AFgenes.xlsx
- Supplement material.pdf
- supplement Table 2 Pathway enrichment analysis.csv
- supplement Table 3 Assessment of AF-specific subnetwork.xlsx
- supplement Table 4  Meta sigificant genes.csv
