# Supplementary material for: A Network and Pathway Analysis of Genes Associated With Atrial Fibrillation
Source: Cardiovasc Ther. 2024 Oct 5;2024:7054039. doi: 10.1155/2024/7054039 (PMC11470814; doi:10.1155/2024/7054039)
Supplement: Supporting Information — Additional supporting information can be found online in the Supporting Information section. Table S1. A list of reliable AF-associated genes from genetic association studies (AFgenes). Table S2. Pathways enriched in AFgenes. Table S3. Assessment of AF-specific subnetwork constructed by the prize-collecting Steiner forest algorithm. Table S4. Significant genes in the microarray meta-analysis of AF. File S1. Quality assessment of the microarray of AF downloaded from the Gene Expression Omnibus. [file 7054039.f1.zip › Revised Supplement Table 1 AFgenes.xlsx]

## Sheet: Sheet1
	Supplement Table 1 A list of reliable AF-associated genes from genetic association studies (AFgenes)
	Nubmer	AFgenes	PheGenIGenes	HuGENavigationGenes	PubmedGenes
	1	IL27			√
	2	IL18		√	√
	3	PPFIA4			√
	4	SLC1A4			√
	5	HAND2			√
	6	NEBL			√
	7	SH3PXD2A			√
	8	GJA5		√	√
	9	AGXT2			√
	10	CACNA1C			√
	11	SCN2B		√	√
	12	M235T			√
	13	NOS3		√	√
	14	LKB1			√
	15	ATP2A2		√	√
	16	ENPEP			√
	17	CACNB2			√
	18	CACNA2D4			√
	19	PITX2	√	√	√
	20	KCNE5			√
	21	SCN1B		√	√
	22	N588K			√
	23	L532P			√
	24	MINK		√	√
	25	HO1		√
	26	B1B1			√
	27	GREM2			√
	28	AT1			√
	29	GNAS1			√
	30	NKX2-5		√	√
	31	IL1RN			√
	32	GATA6			√
	33	GJA1		√
	34	TIMP2		√	√
	35	KCNJ5		√	√
	36	AT1R			√
	37	NOS1		√
	38	KCNE1		√	√
	39	KCND3		√	√
	40	KCNA5		√	√
	41	SHOX2		√	√
	42	TBX5		√	√
	43	ADH1B		√	√
	44	TNNI3		√	√
	45	VKORC1		√	√
	46	UTS2		√	√
	47	KCNQ1		√	√
	48	FANCC		√	√
	49	MYOZ1		√	√
	50	ABCB4		√	√
	51	CASP3		√	√
	52	KCNH2		√	√
	53	PDE4D		√	√
	54	SCN10A		√	√
	55	SCN5A		√	√
	56	NKX2-6		√	√
	57	NEURL		√	√
	58	GJA1		√	√
	59	CAND2		√	√
	60	CUX2		√	√
	61	KCNE2		√	√
	62	KCNJ2		√	√
	63	NPPA		√	√
	64	CAV2		√	√
	65	IL6R		√	√
	66	ESR1		√	√
	67	GATA5		√	√
	68	ACE2		√	√
	69	KCNE4		√	√
	70	GATA4		√	√
	71	CYP11B2		√	√
	72	KCNJ8		√	√
	73	CRP		√	√
	74	AGT		√	√
	75	SOX5		√	√
	76	ADRB1		√	√
	77	ABCA1		√	√
	78	GNB3		√	√
	79	ZFHX3	√	√	√
	80	CAV1	√	√	√
	81	KCNN3	√	√	√
	82	SYNE2	√	√	√
	83	C9orf3	√	√	√
	84	HCN4	√	√	√
	85	PRRX1	√	√	√
	86	CETP	√	√	√
	87	CELSR2	√
	88	GORAB	√
	89	HMCN1	√
	90	GRHL1	√
	91	APOB	√
	92	TDRD15	√
	93	RNA5SP87	√
	94	SLC30A3	√
	95	FTH1P3	√
	96	NRBP1	√
	97	GCKR	√
	98	WDPCP	√
	99	RPL6P5	√
	100	RNU7-2P	√
	101	ABCA12	√
	102	CD200	√
	103	SEMA5B	√
	104	SPSB4	√
	105	PCDH7	√
	106	MAPRE1P2	√
	107	USO1	√
	108	SLC39A8	√
	109	NFKB1	√
	110	MIR297	√
	111	MAML3	√
	112	SUMO2P5	√
	113	HMGCR	√
	114	COL4A3BP	√
	115	POLK	√
	116	POC5	√
	117	CYP21A2	√
	118	RPL35P3	√
	119	PRDM1	√
	120	MIR3144	√
	121	RNA5SP215	√
	122	FERD3L	√
	123	TWISTNB	√
	124	BAZ1B	√
	125	SEMA3E	√
	126	RAD23BP2	√
	127	DNAJB9	√
	128	C7orf66	√
	129	LPL	√
	130	RPL30P9	√
	131	LY96	√
	132	TRIB1	√
	133	LINC00861	√
	134	LSM1P1	√
	135	RPL31P42	√
	136	UBA52P6	√
	137	DMRTA1	√
	138	CHCHD2P9	√
	139	TLE4	√
	140	ARL5B	√
	141	AIFM1P1	√
	142	AGAP5	√
	143	TCF7L2	√
	144	FADS1	√
	145	ZPR1	√
	146	SIK3	√
	147	BSX	√
	148	RPL34P23	√
	149	TEAD4	√
	150	RPL13AP24	√
	151	DUSP6	√
	152	POC1B	√
	153	ATP2B1	√
	154	ZCCHC8	√
	155	LRRC63	√
	156	RAD51B	√
	157	ITPK1	√
	158	TCF12	√
	159	LIPC	√
	160	LIPC-AS1	√
	161	RPLP1	√
	162	GEMIN8P1	√
	163	RBFOX1	√
	164	FTO	√
	165	HERPUD1	√
	166	DNAH2	√
	167	THEMIS3P	√
	168	AKR1B1P6	√
	169	SUGP1	√
	170	BCL3	√
	171	APOC1	√
	172	PLCG1	√
	173	RPL23AP81	√
	174	LPIN3	√
	175	SULF2	√
	176	SRMP1	√
	177	MX1	√
	178	TMPRSS2	√
	179	VENTXP1	√
	180	RPL7P58	√
	181	ACE		√
	182	IL6		√
	183	AGTR1		√
	184	FGB		√
	185	CYP2D6		√
	186	MYH7		√
	187	MMP9		√
	188	KCNE1L		√
	189	SCN3B		√	√
	190	IL1B		√
	191	LMNA		√
	192	COX8A		√
	193	IL10		√
	194	ADRB2		√
	195	GRK5		√
	196	TNNT2		√
	197	SCN4B		√	√
	198	TGFB1		√
	199	HMOX1			√
	200	KCNE3		√	√
	201	CCL2		√
	202	TNF		√
	203	CASQ2		√
	204	MMP2		√
	205	MMP3		√
	206	RYR2		√
	207	EPHX2		√
	208	CP		√
	209	FBN1		√
	210	JPH2		√
	211	SLN		√
	212	MEIS1		√
	213	ZC3HC1		√	√
	214	TIMP1		√
	215	KCNN2		√	√
	216	HSPA5		√
	217	STAT1		√
	218	SCN1A		√
	219	LOC100128922		√
	220	WNT8A	√	√
	221	ADRB3		√
	222	MYL4		√	√
	223	KCNJ3		√
	224	MIR146A		√
	225	KCNAB2		√
	226	SCN3A		√
	227	MIR92B		√
	228	TBX3		√
	229	PSRC1		√	√
	230	EDN2		√
	231	MIF		√
	232	C6orf204		√
	233	OR4Q3		√
	234	STAT3		√	√
	235	CORIN		√
	236	TSEN15		√
	237	COL1A1		√
	238	VOPP1		√
	239	ATP1B1		√
	240	NOD2		√
	241	CDKN2B		√
	242	ADRA2C		√
	243	IL2RA		√
	244	RAF1		√
	245	CHI3L1		√
	246	STK38		√
	247	OR9K1P		√
	248	CMA1		√
	249	LOC729065		√
	250	FSD1L		√
	251	MTHFR	√	√
	252	SYNPO2L	√	√
	253	CNTN5	√	√
	254	ESR2	√	√
