# Supplementary material for: A Network and Pathway Analysis of Genes Associated With Atrial Fibrillation
Source: Cardiovasc Ther. 2024 Oct 5;2024:7054039. doi: 10.1155/2024/7054039 (PMC11470814; doi:10.1155/2024/7054039)
Supplement: Supporting Information — Additional supporting information can be found online in the Supporting Information section. Table S1. A list of reliable AF-associated genes from genetic association studies (AFgenes). Table S2. Pathways enriched in AFgenes. Table S3. Assessment of AF-specific subnetwork constructed by the prize-collecting Steiner forest algorithm. Table S4. Significant genes in the microarray meta-analysis of AF. File S1. Quality assessment of the microarray of AF downloaded from the Gene Expression Omnibus. [file 7054039.f1.zip › supplement Table 2 Pathway enrichment analysis.csv]

## Sheet: supplement Table 1. pathway enr
	Term		% Associated Genes	Nr. Genes	Term PValue	Term PValue Corrected with Benjamini-Hochberg	Associated Genes Found
	KEGG	Intestinal immune network for IgA production	6.12245	3	0.0334825	0.0386525	[IL10, IL6, TGFB1]
		Protein digestion and absorption	5.55556	5	0.00965848	0.0143055	[ACE2, ATP1B1, COL1A1, KCNE3, KCNQ1]
		Circadian entrainment	6.25	6	0.0026202	0.00514214	[CACNA1C, GNAS, GNB3, KCNJ3, KCNJ5, RYR2]
		Inflammatory bowel disease (IBD)	15.3846	10	2.70133e-08	3.26237e-07	[IL10, IL18, IL1B, IL6, NFKB1, NOD2, STAT1, STAT3, TGFB1, TNF]
		NF-kappa B signaling pathway	5.26316	5	0.0120263	0.0170101	[IL1B, LY96, NFKB1, PLCG1, TNF]
		Bile secretion	7.04225	5	0.00355829	0.00649594	[ABCB4, ATP1B1, GNAS, HMGCR, KCNN2]
		Cholinergic synapse	4.46429	5	0.022948	0.0277141	[CACNA1C, GNB3, KCNJ2, KCNJ3, KCNQ1]
		Tuberculosis	6.14525	11	5.56283e-05	0.000236044	[CASP3, IL10, IL18, IL1B, IL6, NFKB1, NOD2, RAF1, STAT1, TGFB1, TNF]
		HIF-1 signaling pathway	9	9	1.35144e-05	6.84438e-05	[HMOX1, IL6, IL6R, NFKB1, NOS3, NPPA, PLCG1, STAT3, TIMP1]
		Mineral absorption	5.88235	3	0.0370712	0.0418718	[ATP1B1, ATP2B1, HMOX1]
		Serotonergic synapse	7.9646	9	3.61448e-05	0.000157632	[CACNA1C, CASP3, CYP2D6, GNAS, GNB3, KCNJ3, KCNJ5, KCNN2, RAF1]
		Cholesterol metabolism	12	6	7.74422e-05	0.000282754	[ABCA1, APOB, APOC1, CETP, LIPC, LPL]
		FoxO signaling pathway	4.54545	6	0.0121333	0.0170083	[IL10, IL6, RAF1, STAT3, STK11, TGFB1]
		Dopaminergic synapse	4.58015	6	0.0117177	0.0168778	[CACNA1C, GNAS, GNB3, KCNJ3, KCNJ5, SCN1A]
		Alzheimer's disease	4.09357	7	0.0119498	0.0170556	[ATP2A2, CACNA1C, CASP3, COX8A, IL1B, LPL, TNF]
		Ferroptosis	7.5	3	0.0197141	0.024371	[CP, HMOX1, SLC39A8]
		Rheumatoid arthritis	7.77778	7	0.000313821	0.000864385	[CCL2, IL18, IL1B, IL6, MMP3, TGFB1, TNF]
		Taste transduction	4.81928	4	0.031854	0.0370451	[CACNA1C, GNB3, HCN4, SCN3A]
		Prion diseases	8.57143	3	0.0137593	0.0184633	[HSPA5, IL1B, IL6]
		Hepatitis B	6.25	9	0.000235207	0.000659421	[CASP3, IL6, MMP9, NFKB1, RAF1, STAT1, STAT3, TGFB1, TNF]
		Cardiac muscle contraction	14.1026	11	1.37116e-08	1.79394e-07	[ATP1B1, ATP2A2, CACNA1C, CACNA2D4, CACNB2, COX8A, MYH7, MYL4, RYR2, TNNI3, TNNT2]
		Insulin secretion	7.05882	6	0.00140739	0.00320232	[ATP1B1, CACNA1C, GNAS, KCNN2, KCNN3, RYR2]
		Morphine addiction	6.59341	6	0.00199834	0.00418318	[GNAS, GNB3, GRK5, KCNJ3, KCNJ5, PDE4D]
		Estrogen signaling pathway	6.56934	9	0.000161505	0.000478421	[ESR1, ESR2, GNAS, KCNJ3, KCNJ5, MMP2, MMP9, NOS3, RAF1]
		Adrenergic signaling in cardiomyocytes	13.8889	20	1.59928e-14	8.36955e-13	[ADRB1, ADRB2, AGTR1, ATP1B1, ATP2A2, ATP2B1, CACNA1C, CACNA2D4, CACNB2, GNAS, KCNE1, KCNQ1, MYH7, MYL4, RYR2, SCN1B, SCN4B, SCN5A, TNNI3, TNNT2]
		Vibrio cholerae infection	6	3	0.0352531	0.0403995	[GNAS, KCNQ1, PLCG1]
		Graft-versus-host disease	7.31707	3	0.0210501	0.0256191	[IL1B, IL6, TNF]
		Salmonella infection	4.65116	4	0.0356245	0.0405293	[IL18, IL1B, IL6, NFKB1]
		Prolactin signaling pathway	8.57143	6	0.000503866	0.00125567	[ESR1, ESR2, NFKB1, RAF1, STAT1, STAT3]
		Measles	5.22388	7	0.00325232	0.00607874	[IL1B, IL2RA, IL6, MX1, NFKB1, STAT1, STAT3]
		Thyroid hormone signaling pathway	6.03448	7	0.00143306	0.00316889	[ATP1B1, ATP2A2, ESR1, GATA4, PLCG1, RAF1, STAT1]
		Pertussis	9.21053	7	0.000108708	0.000355566	[CASP3, IL10, IL1B, IL6, LY96, NFKB1, TNF]
		Adipocytokine signaling pathway	5.7971	4	0.0174723	0.0221222	[NFKB1, STAT3, STK11, TNF]
		Apelin signaling pathway	4.37956	6	0.0143678	0.0191165	[AGTR1, GNB3, MYL4, NOS3, RAF1, RYR2]
		Hypertrophic cardiomyopathy (HCM)	15.6627	13	1.6258e-10	3.19062e-09	[ACE, ATP2A2, CACNA1C, CACNA2D4, CACNB2, IL6, LMNA, MYH7, RYR2, TGFB1, TNF, TNNI3, TNNT2]
		Oxytocin signaling pathway	6.53595	10	7.28115e-05	0.000278815	[CACNA1C, CACNA2D4, CACNB2, GNAS, KCNJ2, KCNJ3, KCNJ5, NOS3, RAF1, RYR2]
		Gap junction	4.54545	4	0.0382757	0.0429235	[ADRB1, GJA1, GNAS, RAF1]
		Influenza A	5.78035	10	0.000201329	0.000585344	[CCL2, IL18, IL1B, IL6, MX1, NFKB1, RAF1, STAT1, TMPRSS2, TNF]
		Renin-angiotensin system	26.087	6	6.79044e-07	5.07667e-06	[ACE, ACE2, AGT, AGTR1, CMA1, ENPEP]
		Legionellosis	10.9091	6	0.00013312	0.000417996	[CASP3, IL18, IL1B, IL6, NFKB1, TNF]
		Arrhythmogenic right ventricular cardiomyopathy (ARVC)	11.1111	8	8.67276e-06	4.86294e-05	[ATP2A2, CACNA1C, CACNA2D4, CACNB2, GJA1, LMNA, RYR2, TCF7L2]
		Regulation of lipolysis in adipocytes	7.40741	4	0.00754373	0.0119633	[ADRB1, ADRB2, ADRB3, GNAS]
		Toll-like receptor signaling pathway	5.76923	6	0.00390338	0.00696399	[IL1B, IL6, LY96, NFKB1, STAT1, TNF]
		Renin secretion	13.8462	9	3.49614e-07	2.88892e-06	[ACE, ADRB1, ADRB2, ADRB3, AGT, AGTR1, CACNA1C, GNAS, KCNJ2]
		Dilated cardiomyopathy (DCM)	14.4444	13	4.62888e-10	8.07482e-09	[ADRB1, ATP2A2, CACNA1C, CACNA2D4, CACNB2, GNAS, LMNA, MYH7, RYR2, TGFB1, TNF, TNNI3, TNNT2]
		NOD-like receptor signaling pathway	4.7619	8	0.00299602	0.00573628	[CCL2, IL18, IL1B, IL6, NFKB1, NOD2, STAT1, TNF]
		Leishmaniasis	8.10811	6	0.000678952	0.00163993	[IL10, IL1B, NFKB1, STAT1, TGFB1, TNF]
		Aldosterone synthesis and secretion	8.33333	8	7.16687e-05	0.0002813	[AGTR1, ATP1B1, ATP2B1, CACNA1C, CYP11B2, CYP21A2, GNAS, KCNJ5]
		Kaposi's sarcoma-associated herpesvirus infection	4.30108	8	0.00553429	0.00934283	[CASP3, GNB3, IL6, NFKB1, PLCG1, RAF1, STAT1, STAT3]
		Cytosolic DNA-sensing pathway	6.25	4	0.0135689	0.0185245	[IL18, IL1B, IL6, NFKB1]
		Relaxin signaling pathway	6.92308	9	0.000108166	0.000361321	[COL1A1, GNAS, GNB3, MMP2, MMP9, NFKB1, NOS3, RAF1, TGFB1]
		Fluid shear stress and atherosclerosis	7.19424	10	3.21447e-05	0.000144192	[CAV1, CAV2, CCL2, HMOX1, IL1B, MMP2, MMP9, NFKB1, NOS3, TNF]
		Chagas disease (American trypanosomiasis)	8.82353	9	1.58765e-05	7.55338e-05	[ACE, CCL2, GNAS, IL10, IL1B, IL6, NFKB1, TGFB1, TNF]
		C-type lectin receptor signaling pathway	7.69231	8	0.000126277	0.000404602	[BCL3, IL10, IL1B, IL6, NFKB1, RAF1, STAT1, TNF]
		Cortisol synthesis and secretion	6.34921	4	0.0128621	0.0178703	[AGTR1, CACNA1C, CYP21A2, GNAS]
		Transcriptional misregulation in cancer	4.30108	8	0.00553429	0.00934283	[DUSP6, IL6, MEIS1, MMP3, MMP9, NFKB1, POLK, TMPRSS2]
		Insulin resistance	4.6729	5	0.0192469	0.0239823	[IL6, NFKB1, NOS3, STAT3, TNF]
		Jak-STAT signaling pathway	4.32099	7	0.00904338	0.0137846	[IL10, IL2RA, IL6, IL6R, RAF1, STAT1, STAT3]
		Proteoglycans in cancer	5.47264	11	0.000156967	0.000473919	[CASP3, CAV1, CAV2, ESR1, MMP2, MMP9, PLCG1, RAF1, STAT3, TGFB1, TNF]
		African trypanosomiasis	14.2857	5	0.000134601	0.000414361	[IL10, IL18, IL1B, IL6, TNF]
		Non-alcoholic fatty liver disease (NAFLD)	5.36913	8	0.00141211	0.00316716	[CASP3, COX8A, IL1B, IL6, IL6R, NFKB1, TGFB1, TNF]
		Hematopoietic cell lineage	5.15464	5	0.0130747	0.0180064	[IL1B, IL2RA, IL6, IL6R, TNF]
		Colorectal cancer	5.81395	5	0.00801205	0.0125789	[CASP3, POLK, RAF1, TCF7L2, TGFB1]
		IL-17 signaling pathway	8.60215	8	5.70957e-05	0.000235895	[CASP3, CCL2, IL1B, IL6, MMP3, MMP9, NFKB1, TNF]
		ABC transporters	6.66667	3	0.0268794	0.0317299	[ABCA1, ABCA12, ABCB4]
		Pancreatic cancer	8	6	0.000729305	0.00173486	[NFKB1, POLK, RAF1, STAT1, STAT3, TGFB1]
		Malaria	14.2857	7	5.92064e-06	3.44274e-05	[CCL2, IL10, IL18, IL1B, IL6, TGFB1, TNF]
		AGE-RAGE signaling pathway in diabetic complications	14.1414	14	1.29295e-10	2.89991e-09	[AGTR1, CASP3, CCL2, COL1A1, IL1B, IL6, MMP2, NFKB1, NOS3, PLCG1, STAT1, STAT3, TGFB1, TNF]
		Calcium signaling pathway	6.04396	11	6.46889e-05	0.000260414	[ADRB1, ADRB2, ADRB3, AGTR1, ATP2A2, ATP2B1, CACNA1C, GNAS, NOS3, PLCG1, RYR2]
		Th1 and Th2 cell differentiation	5.43478	5	0.0105631	0.0154991	[IL2RA, MAML3, NFKB1, PLCG1, STAT1]
		Prostate cancer	6.18557	6	0.00276026	0.00535013	[MMP3, MMP9, NFKB1, RAF1, TCF7L2, TMPRSS2]
		Th17 cell differentiation	8.41121	9	2.33702e-05	0.000107915	[IL1B, IL2RA, IL6, IL6R, NFKB1, PLCG1, STAT1, STAT3, TGFB1]
		Endocrine and other factor-regulated calcium reabsorption	8.51064	4	0.00459866	0.00793395	[ATP1B1, ATP2B1, ESR1, GNAS]
		Toxoplasmosis	7.07965	8	0.000224824	0.000641769	[CASP3, IL10, LY96, NFKB1, STAT1, STAT3, TGFB1, TNF]
		Bladder cancer	7.31707	3	0.0210501	0.0256191	[MMP2, MMP9, RAF1]
		cGMP-PKG signaling pathway	8.58896	14	9.24529e-08	9.07194e-07	[ADRA2C, ADRB1, ADRB2, ADRB3, AGTR1, ATP1B1, ATP2A2, ATP2B1, CACNA1C, GATA4, KCNJ8, MYH7, NOS3, RAF1]
		Salivary secretion	6.66667	6	0.00188873	0.00400716	[ADRB1, ADRB2, ADRB3, ATP1B1, ATP2B1, GNAS]
		Chronic myeloid leukemia	5.26316	4	0.0240106	0.0287761	[NFKB1, POLK, RAF1, TGFB1]
		T cell receptor signaling pathway	4.9505	5	0.0153536	0.0199216	[IL10, NFKB1, PLCG1, RAF1, TNF]
		Gastric acid secretion	6.66667	5	0.00450479	0.00785836	[ATP1B1, GNAS, KCNE2, KCNJ2, KCNQ1]
		Acute myeloid leukemia	7.57576	5	0.00258725	0.00514175	[DUSP6, NFKB1, RAF1, STAT3, TCF7L2]
		TNF signaling pathway	9.25926	10	3.42911e-06	2.34074e-05	[BCL3, CASP3, CCL2, IL1B, IL6, MMP3, MMP9, NFKB1, NOD2, TNF]
		Amoebiasis	9.375	9	9.67627e-06	5.23853e-05	[CASP3, COL1A1, GNAS, IL10, IL1B, IL6, NFKB1, TGFB1, TNF]
		cAMP signaling pathway	6.56566	13	5.65408e-06	3.41419e-05	[ADRB1, ADRB2, ATP1B1, ATP2A2, ATP2B1, CACNA1C, GNAS, HCN4, NFKB1, PDE4D, RAF1, RYR2, TNNI3]
		Pancreatic secretion	6.25	6	0.0026202	0.00514214	[ATP1B1, ATP2A2, ATP2B1, GNAS, KCNQ1, RYR2]
		Non-small cell lung cancer	6.06061	4	0.0150557	0.0196979	[PLCG1, POLK, RAF1, STAT3]
	Reactome	Adrenaline,noradrenaline inhibits insulin secretion	14.2857	4	0.000652765	0.00160131	[ADRA2C, CACNA1C, CACNB2, GNB3]
		Signaling by FGFR1 in disease	7.89474	3	0.0171875	0.0219385	[PLCG1, STAT1, STAT3]
		Regulation of lipid metabolism by Peroxisome proliferator-activated receptor alpha (PPARalpha)	5.04202	6	0.00748611	0.011993	[ABCA1, ABCB4, AGT, FADS1, GRHL1, HMGCR]
		Voltage gated Potassium channels	11.6279	5	0.000363663	0.000967712	[KCNA5, KCNAB2, KCND3, KCNH2, KCNQ1]
		Incretin synthesis, secretion, and inactivation	13.0435	3	0.00422316	0.00744984	[GATA4, GNB3, TCF7L2]
		Regulation of TLR by endogenous ligand	15.7895	3	0.0024104	0.00485171	[APOB, FGB, LY96]
		Signaling by SCF-KIT	9.30233	4	0.00332673	0.00614467	[CMA1, MMP9, STAT1, STAT3]
		Interleukin-6 family signaling	16.6667	4	0.000354337	0.000959153	[IL6, IL6R, STAT1, STAT3]
		Platelet homeostasis	6.66667	6	0.00188873	0.00400716	[APOB, ATP2A2, ATP2B1, GNAS, GNB3, NOS3]
		Collagen degradation	6.25	4	0.0135689	0.0185245	[COL1A1, MMP2, MMP3, MMP9]
		G alpha (z) signalling events	6.38298	3	0.0300847	0.0352485	[ADRA2C, GNAS, GNB3]
		Degradation of the extracellular matrix	5.7554	8	0.000901717	0.0020819	[CASP3, CMA1, COL1A1, FBN1, MMP2, MMP3, MMP9, TIMP1]
		Regulation of insulin secretion	6.25	5	0.00592438	0.00989498	[ADRA2C, CACNA1C, CACNB2, GNAS, GNB3]
		Activation of Matrix Metalloproteinases	15.1515	5	0.000100725	0.000343779	[CMA1, MMP2, MMP3, MMP9, TIMP1]
		Interleukin-10 signaling	18.3673	9	2.73769e-08	3.07012e-07	[CCL2, IL10, IL18, IL1B, IL1RN, IL6, STAT3, TIMP1, TNF]
		Integration of energy metabolism	5.45455	6	0.00513484	0.00876271	[ADRA2C, CACNA1C, CACNB2, GNAS, GNB3, STK11]
		Metal ion SLC transporters	11.5385	3	0.0060071	0.00992753	[CP, SLC30A3, SLC39A8]
		Interaction between L1 and Ankyrins	22.5806	7	2.25473e-07	1.96663e-06	[SCN10A, SCN1A, SCN1B, SCN3A, SCN3B, SCN4B, SCN5A]
		Plasma lipoprotein assembly, remodeling, and clearance	8.69565	6	0.000466171	0.00118046	[ABCA1, APOB, APOC1, CETP, LIPC, LPL]
		Interleukin-1 family signaling	4.28571	6	0.0158383	0.0203821	[IL18, IL1B, IL1RN, NFKB1, NOD2, STAT3]
		Downstream signal transduction	10.3448	3	0.00818017	0.012591	[PLCG1, STAT1, STAT3]
		Interleukin-4 and 13 signaling	13.8889	15	3.57996e-11	1.12411e-09	[CCL2, HMOX1, IL10, IL18, IL1B, IL6, IL6R, MMP2, MMP3, MMP9, STAT1, STAT3, TGFB1, TIMP1, TNF]
		PPARA activates gene expression	5.12821	6	0.00690712	0.011296	[ABCA1, ABCB4, AGT, FADS1, GRHL1, HMGCR]
		Interleukin-12 family signaling	8.47458	5	0.00157133	0.00342638	[IL10, IL27, MIF, STAT1, STAT3]
		Metabolism of Angiotensinogen to Angiotensins	35.2941	6	8.94519e-08	9.36264e-07	[ACE, ACE2, AGT, C9orf3, CMA1, ENPEP]
		Interleukin-1 processing	42.8571	3	9.88958e-05	0.000345036	[IL18, IL1B, NFKB1]
		Cell surface interactions at the vascular wall	5.07246	7	0.00382743	0.00690696	[APOB, ATP1B1, CAV1, COL1A1, MIF, PLCG1, TGFB1]
		Metabolism of fat-soluble vitamins	6.38298	3	0.0300847	0.0352485	[APOB, LPL, VKORC1]
		YAP1- and WWTR1 (TAZ)-stimulated gene expression	33.3333	5	1.57267e-06	1.12231e-05	[GATA4, NKX2-5, NPPA, TBX5, TEAD4]
		Platelet Aggregation (Plug Formation)	7.69231	3	0.0184266	0.0231438	[ADRA2C, COL1A1, FGB]
		Signaling by Interleukins	4.9569	23	2.14354e-07	1.97962e-06	[CASP3, CCL2, DUSP6, HMOX1, IL10, IL18, IL1B, IL1RN, IL27, IL2RA, IL6, IL6R, MIF, MMP2, MMP3, MMP9, NFKB1, NOD2, STAT1, STAT3, TGFB1, TIMP1, TNF]
		Transcriptional regulation by RUNX3	5.15464	5	0.0130747	0.0180064	[MAML3, TCF7L2, TEAD4, TGFB1, ZFHX3]
		Peptide hormone metabolism	10.1124	9	5.17093e-06	3.24734e-05	[ACE, ACE2, AGT, C9orf3, CMA1, ENPEP, GATA4, GNB3, TCF7L2]
		Post-translational protein phosphorylation	4.62963	5	0.0199533	0.0244739	[APOB, CP, FBN1, IL6, TIMP1]
		Plasma lipoprotein assembly	16.6667	3	0.0020514	0.00423777	[ABCA1, APOB, APOC1]
		L1CAM interactions	5.88235	7	0.00166087	0.003572	[SCN10A, SCN1A, SCN1B, SCN3A, SCN3B, SCN4B, SCN5A]
		Plasma lipoprotein remodeling	13.3333	4	0.000854316	0.00200191	[APOB, CETP, LIPC, LPL]
		Amine ligand-binding receptors	9.52381	4	0.0030511	0.00577135	[ADRA2C, ADRB1, ADRB2, ADRB3]
		Plasma lipoprotein clearance	9.09091	3	0.0117125	0.0170265	[APOB, APOC1, LIPC]
		Interleukin-2 family signaling	6.81818	3	0.0253493	0.0301504	[IL2RA, STAT1, STAT3]
		PERK regulates gene expression	10.7143	3	0.0074114	0.0119958	[CCL2, HERPUD1, HSPA5]
		Unfolded Protein Response (UPR)	5.10204	5	0.0136215	0.0184359	[CCL2, DNAJB9, HERPUD1, HSPA5, LMNA]
		Signaling by NOTCH3	6.12245	3	0.0334825	0.0386525	[MAML3, NEURL1, STAT1]
		Interleukin-6 signaling	36.3636	4	1.27413e-05	6.66793e-05	[IL6, IL6R, STAT1, STAT3]
		Interleukin-27 signaling	27.2727	3	0.000446783	0.00114992	[IL27, STAT1, STAT3]
		Phase 3 - rapid repolarisation	87.5	7	9.07414e-13	3.5616e-11	[KCNE1, KCNE2, KCNE3, KCNE4, KCNE5, KCNH2, KCNQ1]
		Transcriptional regulation of white adipocyte differentiation	4.54545	4	0.0382757	0.0429235	[LPL, NFKB1, TGFB1, TNF]
		Cardiac conduction	21.9858	31	1.96079e-28	3.07844e-26	[ATP1B1, ATP2A2, ATP2B1, CACNA1C, CACNA2D4, CACNB2, CASQ2, CORIN, GATA4, KCND3, KCNE1, KCNE2, KCNE3, KCNE4, KCNE5, KCNH2, KCNJ2, KCNQ1, NKX2-5, NPPA, RYR2, SCN10A, SCN1A, SCN1B, SCN3A, SCN3B, SCN4B, SCN5A, SLN, TBX5, TNNI3]
		Neuronal System	4.33604	16	8.56815e-05	0.000305727	[CACNB2, GNB3, HCN4, KCNA5, KCNAB2, KCND3, KCNH2, KCNJ2, KCNJ3, KCNJ5, KCNJ8, KCNN2, KCNN3, KCNQ1, PPFIA4, RAF1]
		Ion transport by P-type ATPases	7.01754	4	0.00911435	0.0137592	[ATP1B1, ATP2A2, ATP2B1, SLN]
		Regulation of Insulin-like Growth Factor (IGF) transport and uptake by Insulin-like Growth Factor Binding Proteins (IGFBPs)	4.8	6	0.00943313	0.0141048	[APOB, CP, FBN1, IL6, MMP2, TIMP1]
		GABA receptor activation	7.27273	4	0.00804571	0.0125067	[GNB3, KCNJ2, KCNJ3, KCNJ5]
		Nuclear Receptor transcription pathway	6	3	0.0352531	0.0403995	[ESR1, ESR2, NRBP1]
		Striated Muscle Contraction	8.33333	3	0.014854	0.0195973	[MYL4, TNNI3, TNNT2]
		RAF-independent MAPK1/3 activation	13.0435	3	0.00422316	0.00744984	[DUSP6, IL6, IL6R]
		Adrenoceptors	44.4444	4	4.97614e-06	3.25523e-05	[ADRA2C, ADRB1, ADRB2, ADRB3]
		GABA B receptor activation	10.2564	4	0.00231841	0.00472715	[GNB3, KCNJ2, KCNJ3, KCNJ5]
		Activation of G protein gated Potassium channels	16	4	0.000417114	0.00109145	[GNB3, KCNJ2, KCNJ3, KCNJ5]
		Phase 0 - rapid depolarisation	21.7391	10	7.78705e-10	1.22257e-08	[CACNA1C, CACNA2D4, CACNB2, SCN10A, SCN1A, SCN1B, SCN3A, SCN3B, SCN4B, SCN5A]
		Muscle contraction	16.0194	33	1.61047e-25	1.26422e-23	[ATP1B1, ATP2A2, ATP2B1, CACNA1C, CACNA2D4, CACNB2, CASQ2, CORIN, GATA4, KCND3, KCNE1, KCNE2, KCNE3, KCNE4, KCNE5, KCNH2, KCNJ2, KCNQ1, MYL4, NKX2-5, NPPA, RYR2, SCN10A, SCN1A, SCN1B, SCN3A, SCN3B, SCN4B, SCN5A, SLN, TBX5, TNNI3, TNNT2]
		G protein gated Potassium channels	16	4	0.000417114	0.00109145	[GNB3, KCNJ2, KCNJ3, KCNJ5]
		Activation of GABAB receptors	10.2564	4	0.00231841	0.00472715	[GNB3, KCNJ2, KCNJ3, KCNJ5]
		Phase 2 - plateau phase	33.3333	9	8.19731e-11	2.14496e-09	[CACNA1C, CACNA2D4, CACNB2, KCNE1, KCNE2, KCNE3, KCNE4, KCNE5, KCNQ1]
		Inwardly rectifying K+ channels	16.129	5	7.38103e-05	0.00027591	[GNB3, KCNJ2, KCNJ3, KCNJ5, KCNJ8]
		Physiological factors	41.6667	5	4.29605e-07	3.3724e-06	[CORIN, GATA4, NKX2-5, NPPA, TBX5]
		Inhibition of voltage gated Ca2+ channels via Gbeta/gamma subunits	16	4	0.000417114	0.00109145	[GNB3, KCNJ2, KCNJ3, KCNJ5]
		Potassium Channels	13.1313	13	1.55745e-09	2.22291e-08	[GNB3, HCN4, KCNA5, KCNAB2, KCND3, KCNH2, KCNJ2, KCNJ3, KCNJ5, KCNJ8, KCNN2, KCNN3, KCNQ1]
		Ion homeostasis	12.5	7	1.46855e-05	7.20508e-05	[ATP1B1, ATP2A2, ATP2B1, CASQ2, RYR2, SLN, TNNI3]
