# Supplementary material for: A Network and Pathway Analysis of Genes Associated With Atrial Fibrillation
Source: Cardiovasc Ther. 2024 Oct 5;2024:7054039. doi: 10.1155/2024/7054039 (PMC11470814; doi:10.1155/2024/7054039)
Supplement: Supporting Information — Additional supporting information can be found online in the Supporting Information section. Table S1. A list of reliable AF-associated genes from genetic association studies (AFgenes). Table S2. Pathways enriched in AFgenes. Table S3. Assessment of AF-specific subnetwork constructed by the prize-collecting Steiner forest algorithm. Table S4. Significant genes in the microarray meta-analysis of AF. File S1. Quality assessment of the microarray of AF downloaded from the Gene Expression Omnibus. [file 7054039.f1.zip › supplement Table 3 Assessment of AF-specific subnetwork.xlsx]

## Sheet: Supplement Table 
	name	Meta-analysis		Network Analysis
		p value		Prize node	Hiddennode	FractionOfOptimal ForestsContaining (noisyEdges)	FractionOfOptimal ForestsContaining (randomTerminals)	Degree	Average Shortest Path Length	Betweenness Centrality	ClosenessCentrality	Eccentricity	Neighborhood Connectivity	Number Of DirectedEdges	Radiality	Stress	Topological Coefficient
	GJA5	NA		√	×	1	0	1	3.87085	0	0.258341	6	2	1	0.641144	0	0
	ABCA1	NA		√	×	1	0.1	1	2.88192	0	0.346991	5	115	1	0.76476	0	0
	ABCA12	NA		√	×	1	0	1	2.88192	0	0.346991	5	115	1	0.76476	0	0
	ABCB4	NA		√	×	1	0	1	3.87085	0	0.258341	6	2	1	0.641144	0	0
	ACE	0.008742		√	×	1	0	1	5.30996	0	0.188325	8	5	1	0.461255	0	0
	AGT	NA		√	×	1	0	5	4.31365	0.0293563	0.231822	7	1.4	5	0.585793	2148	0.2
	ACE2	NA		√	×	1	0.1	1	5.30996	0	0.188325	8	5	1	0.461255	0	0
	SCN10A	NA		√	×	1	0	1	3.87085	0	0.258341	6	2	1	0.641144	0	0
	KCNA5	NA		√	×	1	0	1	3.86347	0	0.258835	6	3	1	0.642066	0	0
	MYOZ1	NA		√	×	1	0	1	3.86347	0	0.258835	6	3	1	0.642066	0	0
	ADH1B	NA		√	×	1	0	1	3.86347	0	0.258835	6	3	1	0.642066	0	0
	ADRA2C	NA		√	×	1	0	1	3.87085	0	0.258341	6	2	1	0.641144	0	0
	ADRB1	NA		√	×	1	0	1	3.87085	0	0.258341	6	2	1	0.641144	0	0
	ADRB2	NA		√	×	1	0	2	2.87454	0.00738007	0.347882	5	58	2	0.765683	540	0.5
	KCNJ5	NA		√	×	1	0	1	3.87085	0	0.258341	6	2	1	0.641144	0	0
	ADRB3	NA		√	×	1	0.1	1	4.39483	0	0.22754	7	2	1	0.575646	0	0
	AGTR1	NA		√	×	1	0	1	5.30996	0	0.188325	8	5	1	0.461255	0	0
	ENPEP	NA		√	×	1	0	1	5.30996	0	0.188325	8	5	1	0.461255	0	0
	AGXT2	NA		√	×	1	0.1	1	5.28782	0	0.189114	8	5	1	0.464022	0	0
	SCN1B	NA		√	×	1	0	1	4.75646	0	0.21024	7	3	1	0.530443	0	0
	SCN5A	NA		√	×	1	0	5	2.78598	0.0932896	0.35894	5	25	5	0.776753	6826	0.2
	SLC30A3	NA		√	×	1	0	1	3.87085	0	0.258341	6	2	1	0.641144	0	0
	CNTN5	NA		√	×	1	0	1	5.369	0	0.186254	8	2	1	0.453875	0	0
	APOB	NA		√	×	1	0	1	2.88192	0	0.346991	5	115	1	0.76476	0	0
	APOC1	NA		√	×	1	0	1	5.37638	0	0.185999	8	2	1	0.452952	0	0
	VKORC1	NA		√	×	1	0	2	4.38007	0.00738007	0.228307	7	1.5	2	0.577491	540	0.5
	FSD1L	NA		√	×	1	0	1	3.84133	0	0.260327	6	6	1	0.644834	0	0
	KCNE1L	NA		√	×	1	0	1	3.84133	0	0.260327	6	6	1	0.644834	0	0
	MX1	NA		√	×	1	0	1	3.84133	0	0.260327	6	6	1	0.644834	0	0
	PSRC1	NA		√	×	1	0.1	1	3.84133	0	0.260327	6	6	1	0.644834	0	0
	TNNT2	NA		√	×	1	0	1	3.84133	0	0.260327	6	6	1	0.644834	0	0
	ARL5B	NA		√	×	1	0	1	2.88192	0	0.346991	5	115	1	0.76476	0	0
	CETP	NA		√	×	1	0	1	3.87085	0	0.258341	6	2	1	0.641144	0	0
	ATP1B1	NA		√	×	1	0	1	2.88192	0	0.346991	5	115	1	0.76476	0	0
	ATP2A2	NA		√	×	1	0	1	2.88192	0	0.346991	5	115	1	0.76476	0	0
	ATP2B1	NA		√	×	1	0	1	2.88192	0	0.346991	5	115	1	0.76476	0	0
	BAZ1B	NA		√	×	1	0.1	1	2.88192	0	0.346991	5	115	1	0.76476	0	0
	BCL3	NA		√	×	1	0	1	5.30996	0	0.188325	8	3	1	0.461255	0	0
	NFKB1	NA		√	×	1	0.2	3	4.31365	0.0147328	0.231822	7	2.66667	3	0.585793	1078	0.333333
	C9orf3	NA		√	×	1	0	1	5.28782	0	0.189114	8	5	1	0.464022	0	0
	CACNA1C	NA		√	×	1	0	1	4.74908	0	0.210567	7	4	1	0.531365	0	0
	CACNB2	0.004139		√	×	1	0	1	3.87085	0	0.258341	6	2	1	0.641144	0	0
	KCNN2	0.00025937		√	×	1	0	1	4.74908	0	0.210567	7	4	1	0.531365	0	0
	CAND2	NA		√	×	1	0	1	2.88192	0	0.346991	5	115	1	0.76476	0	0
	CASP3	NA		√	×	1	0.1	1	3.87085	0	0.258341	6	2	1	0.641144	0	0
	CASQ2	NA		√	×	1	0	1	5.73801	0	0.174277	8	2	1	0.407749	0	0
	CAV1	NA		√	×	1	0.1	2	2.87454	0.00738007	0.347882	5	58	2	0.765683	540	0.5
	CAV2	NA		√	×	1	0	1	3.87085	0	0.258341	6	2	1	0.641144	0	0
	CCL2	NA		√	×	1	0	1	3.86347	0	0.258835	6	3	1	0.642066	0	0
	CD200	NA		√	×	1	0	1	3.87085	0	0.258341	6	2	1	0.641144	0	0
	SHOX2	NA		√	×	1	0.1	1	3.87085	0	0.258341	6	2	1	0.641144	0	0
	ESR1	0.02808		√	×	1	0.7	18	2.40959	0.412191	0.415008	5	8.61111	18	0.823801	30160	0.0555556
	IL1B	NA		√	×	1	0.1	1	4.39483	0	0.22754	7	2	1	0.575646	0	0
	CELSR2	0.00040243		√	×	1	0	1	2.88192	0	0.346991	5	115	1	0.76476	0	0
	CMA1	NA		√	×	1	0	1	5.28782	0	0.189114	8	5	1	0.464022	0	0
	COL1A1	0.0082643		√	×	1	0	1	2.88192	0	0.346991	5	115	1	0.76476	0	0
	COL4A3BP	NA		√	×	1	0	1	2.88192	0	0.346991	5	115	1	0.76476	0	0
	COX8A	0.047638		√	×	1	0	1	2.88192	0	0.346991	5	115	1	0.76476	0	0
	CP	NA		√	×	1	0	1	2.88192	0	0.346991	5	115	1	0.76476	0	0
	MEIS1	NA		√	×	1	0	1	5.37638	0	0.185999	8	2	1	0.452952	0	0
	CRP	NA		√	×	1	0	1	5.30996	0	0.188325	8	3	1	0.461255	0	0
	TCF7L2	0.0084114		√	×	1	0	1	3.87085	0	0.258341	6	2	1	0.641144	0	0
	POC1B	NA		√	×	1	0	1	3.87085	0	0.258341	6	2	1	0.641144	0	0
	CUX2	NA		√	×	1	0	1	4.32841	0	0.231032	7	6	1	0.583948	0	0
	CYP11B2	NA		√	×	1	0	1	5.37638	0	0.185999	8	2	1	0.452952	0	0
	SUGP1	NA		√	×	1	0.1	1	3.87085	0	0.258341	6	2	1	0.641144	0	0
	DMRTA1	NA		√	×	1	0	1	3.86347	0	0.258835	6	3	1	0.642066	0	0
	DNAH2	NA		√	×	1	0	1	3.4059	0	0.293608	6	18	1	0.699262	0	0
	DNAJB9	NA		√	×	1	0.1	1	3.87085	0	0.258341	6	2	1	0.641144	0	0
	DUSP6	0.036567		√	×	1	0.1	1	3.85609	0	0.25933	6	3	1	0.642989	0	0
	JPH2	NA		√	×	1	0	1	5.31734	0	0.188064	8	2	1	0.460332	0	0
	EDN2	NA		√	×	1	0	1	5.37638	0	0.185999	8	2	1	0.452952	0	0
	KCNE3	NA		√	×	1	0.2	1	3.87085	0	0.258341	6	2	1	0.641144	0	0
	PLCG1	NA		√	×	1	0.2	1	3.87085	0	0.258341	6	2	1	0.641144	0	0
	SLN	0.025159		√	×	1	0	1	5.28782	0	0.189114	8	5	1	0.464022	0	0
	GATA5	NA		√	×	1	0	1	4.32103	0	0.231426	7	5	1	0.584871	0	0
	IL6	NA		√	×	1	0	2	4.31365	0.00738007	0.231822	7	3	2	0.585793	540	0.5
	EPHX2	NA		√	×	1	0	1	2.88192	0	0.346991	5	115	1	0.76476	0	0
	ESR2	NA		√	×	1	0	1	3.4059	0	0.293608	6	18	1	0.699262	0	0
	NPPA	0.017654		√	×	1	0	2	3.39114	0.0147055	0.294886	6	10	2	0.701107	1076	0.5
	FADS1	NA		√	×	1	0	1	2.88192	0	0.346991	5	115	1	0.76476	0	0
	FANCC	NA		√	×	1	0	1	3.87085	0	0.258341	6	2	1	0.641144	0	0
	FBN1	0.0044747		√	×	1	0	1	3.87085	0	0.258341	6	2	1	0.641144	0	0
	LMNA	NA		√	×	1	0.2	2	2.87454	0.00738007	0.347882	5	58	2	0.765683	540	0.5
	FERD3L	NA		√	×	1	0	1	5.30258	0	0.188587	8	3	1	0.462177	0	0
	FGB	NA		√	×	1	0	1	3.86347	0	0.258835	6	3	1	0.642066	0	0
	KCNE4	NA		√	×	1	0	1	3.86347	0	0.258835	6	3	1	0.642066	0	0
	KCNJ2	0.02387		√	×	1	0	1	3.86347	0	0.258835	6	3	1	0.642066	0	0
	FTO	NA		√	×	1	0	1	2.88192	0	0.346991	5	115	1	0.76476	0	0
	HCN4	0.013774		√	×	1	0	1	3.87085	0	0.258341	6	2	1	0.641144	0	0
	GATA4	NA		√	×	1	0.1	1	4.38745	0	0.227923	7	3	1	0.576568	0	0
	GATA6	NA		√	×	1	0.1	1	4.38745	0	0.227923	7	3	1	0.576568	0	0
	GCKR	NA		√	×	1	0	1	3.86347	0	0.258835	6	3	1	0.642066	0	0
	GJA1	NA		√	×	1	0.1	1	2.88192	0	0.346991	5	115	1	0.76476	0	0
	KCNJ3	0.00058957		√	×	1	0	1	3.87085	0	0.258341	6	2	1	0.641144	0	0
	PDE4D	NA		√	×	1	0.1	1	3.86347	0	0.258835	6	3	1	0.642066	0	0
	GNB3	NA		√	×	1	0	1	3.87085	0	0.258341	6	2	1	0.641144	0	0
	GORAB	NA		√	×	1	0	1	5.32472	0	0.187803	8	3	1	0.45941	0	0
	GREM2	NA		√	×	1	0	1	3.87085	0	0.258341	6	2	1	0.641144	0	0
	GRHL1	NA		√	×	1	0	1	5.75277	0	0.173829	8	2	1	0.405904	0	0
	GRK5	NA		√	×	1	0.1	1	3.87085	0	0.258341	6	2	1	0.641144	0	0
	PRRX1	NA		√	×	1	0	1	3.87085	0	0.258341	6	2	1	0.641144	0	0
	HAND2	NA		√	×	1	0.1	1	2.88192	0	0.346991	5	115	1	0.76476	0	0
	NKX2-5	NA		√	×	1	0	1	4.32841	0	0.231032	7	6	1	0.583948	0	0
	PRDM1	NA		√	×	1	0	1	5.30996	0	0.188325	8	3	1	0.461255	0	0
	TBX3	NA		√	×	1	0	1	5.30996	0	0.188325	8	3	1	0.461255	0	0
	HERPUD1	NA		√	×	1	0	1	2.88192	0	0.346991	5	115	1	0.76476	0	0
	HMCN1	NA		√	×	1	0	1	2.88192	0	0.346991	5	115	1	0.76476	0	0
	HMGCR	NA		√	×	1	0	1	2.88192	0	0.346991	5	115	1	0.76476	0	0
	HMOX1	0.018655		√	×	1	0	1	2.88192	0	0.346991	5	115	1	0.76476	0	0
	PCDH7	NA		√	×	1	0	1	3.87085	0	0.258341	6	2	1	0.641144	0	0
	NOS3	NA		√	×	1	0	1	3.86347	0	0.258835	6	3	1	0.642066	0	0
	HSPA5	0.0080822		√	×	1	0	2	2.87454	0.00738007	0.347882	5	58	2	0.765683	540	0.5
	KCND3	0.0054		√	×	1	0	1	3.87085	0	0.258341	6	2	1	0.641144	0	0
	IL10	NA		√	×	1	0	1	3.87085	0	0.258341	6	2	1	0.641144	0	0
	IL18	NA		√	×	1	0.1	1	2.88192	0	0.346991	5	115	1	0.76476	0	0
	IL1RN	NA		√	×	1	0	1	3.87085	0	0.258341	6	2	1	0.641144	0	0
	IL2RA	NA		√	×	1	0.1	1	5.37638	0	0.185999	8	2	1	0.452952	0	0
	IL6R	NA		√	×	1	0	1	5.30996	0	0.188325	8	2	1	0.461255	0	0
	ITPK1	NA		√	×	1	0	1	3.86347	0	0.258835	6	3	1	0.642066	0	0
	TBX5	NA		√	×	1	0	1	4.38007	0	0.228307	7	3	1	0.577491	0	0
	KCNAB2	NA		√	×	1	0.1	1	2.88192	0	0.346991	5	115	1	0.76476	0	0
	KCNE1	NA		√	×	1	0	1	3.86347	0	0.258835	6	3	1	0.642066	0	0
	KCNQ1	NA		√	×	1	0	3	2.86716	0.0147328	0.348777	5	39	3	0.766605	1078	0.333333
	KCNE2	NA		√	×	1	0	1	3.86347	0	0.258835	6	3	1	0.642066	0	0
	KCNH2	NA		√	×	1	0	1	2.88192	0	0.346991	5	115	1	0.76476	0	0
	KCNJ8	NA		√	×	1	0.1	1	3.87085	0	0.258341	6	2	1	0.641144	0	0
	KCNN3	NA		√	×	1	0	1	2.88192	0	0.346991	5	115	1	0.76476	0	0
	MYH7	NA		√	×	1	0	1	3.87085	0	0.258341	6	2	1	0.641144	0	0
	LIPC	NA		√	×	1	0	1	3.85609	0	0.25933	6	4	1	0.642989	0	0
	LPL	NA		√	×	1	0	1	3.85609	0	0.25933	6	4	1	0.642989	0	0
	SCN3A	NA		√	×	1	0	1	3.85609	0	0.25933	6	4	1	0.642989	0	0
	LY96	NA		√	×	1	0	1	3.87085	0	0.258341	6	2	1	0.641144	0	0
	MAML3	NA		√	×	1	0	1	3.87085	0	0.258341	6	2	1	0.641144	0	0
	RAF1	NA		√	×	1	0.1	1	4.84502	0	0.206398	7	2	1	0.519373	0	0
	MIF	9.8484e-06		√	×	1	0	1	2.88192	0	0.346991	5	115	1	0.76476	0	0
	MMP2	NA		√	×	1	0	1	3.85609	0	0.25933	6	4	1	0.642989	0	0
	TIMP1	0.030687		√	×	1	0.1	4	2.85978	0.0220582	0.349677	5	29.5	4	0.767528	1614	0.25
	MMP3	NA		√	×	1	0	1	3.85609	0	0.25933	6	4	1	0.642989	0	0
	MMP9	0.01915		√	×	1	0.1	1	3.85609	0	0.25933	6	4	1	0.642989	0	0
	MTHFR	NA		√	×	1	0	1	3.87085	0	0.258341	6	2	1	0.641144	0	0
	MYL4	0.034349		√	×	1	0	1	2.88192	0	0.346991	5	115	1	0.76476	0	0
	PPFIA4	NA		√	×	1	0	1	4.39483	0	0.22754	7	2	1	0.575646	0	0
	NEBL	NA		√	×	1	0	1	3.87085	0	0.258341	6	2	1	0.641144	0	0
	SCN1A	NA		√	×	1	0	1	3.87085	0	0.258341	6	2	1	0.641144	0	0
	SCN3B	NA		√	×	1	0	1	3.87085	0	0.258341	6	2	1	0.641144	0	0
	NOD2	NA		√	×	1	0	1	3.87085	0	0.258341	6	2	1	0.641144	0	0
	NRBP1	NA		√	×	1	0	1	2.88192	0	0.346991	5	115	1	0.76476	0	0
	POLK	NA		√	×	1	0	1	3.86347	0	0.258835	6	3	1	0.642066	0	0
	SEMA3E	NA		√	×	1	0	1	3.87085	0	0.258341	6	2	1	0.641144	0	0
	POC5	NA		√	×	1	0	1	2.88192	0	0.346991	5	115	1	0.76476	0	0
	TWISTNB	NA		√	×	1	0	1	3.87085	0	0.258341	6	2	1	0.641144	0	0
	SYNPO2L	NA		√	×	1	0	1	3.87085	0	0.258341	6	2	1	0.641144	0	0
	RAD51B	NA		√	×	1	0	1	3.87085	0	0.258341	6	2	1	0.641144	0	0
	RBFOX1	0.0010792		√	×	1	0.1	1	2.88192	0	0.346991	5	115	1	0.76476	0	0
	WDPCP	NA		√	×	1	0	1	5.32472	0	0.187803	8	3	1	0.45941	0	0
	TNF	NA		√	×	1	0.1	1	3.87085	0	0.258341	6	2	1	0.641144	0	0
	RPLP1	NA		√	×	1	0	1	2.88192	0	0.346991	5	115	1	0.76476	0	0
	RYR2	0.0059292		√	×	1	0	1	2.88192	0	0.346991	5	115	1	0.76476	0	0
	SCN4B	NA		√	×	0.9	0	1	5.74539	0	0.174053	8	2	1	0.406827	0	0
	SEMA5B	NA		√	×	1	0	1	3.86347	0	0.258835	6	3	1	0.642066	0	0
	SH3PXD2A	0.044418		√	×	1	0	1	2.88192	0	0.346991	5	115	1	0.76476	0	0
	SIK3	NA		√	×	1	0	1	2.88192	0	0.346991	5	115	1	0.76476	0	0
	SOX5	NA		√	×	1	0	1	3.87085	0	0.258341	6	2	1	0.641144	0	0
	SPSB4	NA		√	×	1	0	1	3.87085	0	0.258341	6	2	1	0.641144	0	0
	STAT1	NA		√	×	1	0	1	2.88192	0	0.346991	5	115	1	0.76476	0	0
	STAT3	NA		√	×	1	0.1	1	2.88192	0	0.346991	5	115	1	0.76476	0	0
	STK38	0.017012		√	×	1	0.1	1	2.88192	0	0.346991	5	115	1	0.76476	0	0
	SULF2	NA		√	×	1	0	1	2.88192	0	0.346991	5	115	1	0.76476	0	0
	SYNE2	0.0014391		√	×	1	0	1	2.88192	0	0.346991	5	115	1	0.76476	0	0
	TCF12	NA		√	×	1	0.1	1	5.30258	0	0.188587	8	3	1	0.462177	0	0
	TEAD4	NA		√	×	1	0	1	2.88192	0	0.346991	5	115	1	0.76476	0	0
	TGFB1	0.00016919		√	×	1	0.1	1	3.87085	0	0.258341	6	2	1	0.641144	0	0
	TLE4	NA		√	×	1	0	1	2.88192	0	0.346991	5	115	1	0.76476	0	0
	TNNI3	0.0016815		√	×	1	0	1	3.87085	0	0.258341	6	2	1	0.641144	0	0
	TRIB1	NA		√	×	1	0	1	2.88192	0	0.346991	5	115	1	0.76476	0	0
	TSEN15	NA		√	×	1	0	1	2.88192	0	0.346991	5	115	1	0.76476	0	0
	USO1	NA		√	×	1	0.1	1	2.88192	0	0.346991	5	115	1	0.76476	0	0
	VOPP1	0.014964		√	×	1	0	1	2.88192	0	0.346991	5	115	1	0.76476	0	0
	ZC3HC1	NA		√	×	1	0	1	2.88192	0	0.346991	5	115	1	0.76476	0	0
	ZCCHC8	NA		√	×	1	0.1	1	2.88192	0	0.346991	5	115	1	0.76476	0	0
	ZFHX3	NA		√	×	1	0	1	2.88192	0	0.346991	5	115	1	0.76476	0	0
	AAR2	NA		×	√	0.7	0	2	2.87454	0.00738007	0.347882	5	58	2	0.765683	540	0.5
	UBC	NA		×	√	1	1	115	1.88561	0.937761	0.530333	4	1.86087	115	0.889299	68616	0.00869565
	HAX1	NA		×	√	0.8	0	2	2.87454	0.00738007	0.347882	5	58	2	0.765683	540	0.5
	ACTB	NA		×	√	1	0.1	2	2.87454	0.00738007	0.347882	5	58	2	0.765683	540	0.5
	ACTN2	NA		×	√	1	0.1	3	2.86716	0.0147328	0.348777	5	39	3	0.766605	1078	0.333333
	GNB2L1	NA		×	√	1	0.3	3	2.86716	0.0147328	0.348777	5	39	3	0.766605	1078	0.333333
	UCHL1	NA		×	√	1	0.1	2	2.87454	0.00738007	0.347882	5	58	2	0.765683	540	0.5
	GIPC1	NA		×	√	1	0	2	2.87454	0.00738007	0.347882	5	58	2	0.765683	540	0.5
	SRC	NA		×	√	1	0.4	2	3.39852	0.00738007	0.294245	6	9.5	2	0.700184	540	0.5
	TP53	0.02385		×	√	1	0.6	3	3.34686	0.0579199	0.298787	6	8.66667	3	0.706642	4238	0.333333
	EGR1	NA		×	√	1	0.3	5	4.29151	0.0293563	0.233018	7	1.8	5	0.588561	2148	0.2
	ANK3	NA		×	√	0.8	0	3	3.76015	0.0220309	0.265947	6	2.66667	3	0.654982	1612	0.333333
	SCN2A	NA		×	√	0.9	0	2	4.74908	0.00738007	0.210567	7	2	2	0.531365	540	0.5
	AP3B1	NA		×	√	0.9	0	2	2.87454	0.00738007	0.347882	5	58	2	0.765683	540	0.5
	APLP1	0.017241		×	√	1	0	2	4.37269	0.00738007	0.228692	7	2	2	0.578413	540	0.5
	KAT5	NA		×	√	1	0.1	3	3.38376	0.0220309	0.295529	6	7	3	0.70203	1612	0.333333
	APP	NA		×	√	1	1	6	2.84502	0.036627	0.351492	5	20	6	0.769373	2680	0.166667
	ARPC3	0.014423		×	√	0.9	0.1	2	2.87454	0.00738007	0.347882	5	58	2	0.765683	540	0.5
	CALM3	NA		×	√	1	0.4	4	3.75277	0.029329	0.26647	6	2.25	4	0.655904	2146	0.25
	PRKACA	NA		×	√	1	0.2	2	2.87454	0.00738007	0.347882	5	58	2	0.765683	540	0.5
	TRDN	0.019353		×	√	0.8	0	2	4.7417	0.00738007	0.210895	7	2.5	2	0.532288	540	0.5
	XIAP	NA		×	√	1	0.2	2	2.87454	0.00738007	0.347882	5	58	2	0.765683	540	0.5
	PCNA	NA		×	√	1	0.4	3	2.86716	0.0147328	0.348777	5	39	3	0.766605	1078	0.333333
	HUS1	NA		×	√	1	0	2	2.87454	0.00738007	0.347882	5	58	2	0.765683	540	0.5
	CDK4	0.017629		×	√	1	0.1	2	2.87454	0.00738007	0.347882	5	58	2	0.765683	540	0.5
	CEBPB	NA		×	√	1	0.2	2	3.39852	0.00738007	0.294245	6	9.5	2	0.700184	540	0.5
	CFTR	NA		×	√	1	0.5	1	2.88192	0	0.346991	5	115	1	0.76476	0	0
	CREB1	0.0018508		×	√	1	0	2	4.38007	0.00738007	0.228307	7	1.5	2	0.577491	540	0.5
	CREBBP	0.02387		×	√	1	0	2	3.39114	0.0147055	0.294886	6	10	2	0.701107	1076	0.5
	CTNNB1	0.016471		×	√	1	0.8	2	2.87454	0.00738007	0.347882	5	58	2	0.765683	540	0.5
	CUL4A	NA		×	√	1	0	2	2.87454	0.00738007	0.347882	5	58	2	0.765683	540	0.5
	HDAC1	NA		×	√	1	0.7	6	3.3321	0.0723794	0.300111	6	4.66667	6	0.708487	5296	0.166667
	CYP11A1	NA		×	√	0.6	0.1	2	4.38007	0.00738007	0.228307	7	1.5	2	0.577491	540	0.5
	SMAD2	NA		×	√	1	0.2	2	3.39114	0.0147055	0.294886	6	10	2	0.701107	1076	0.5
	DHX15	NA		×	√	1	0.2	2	2.87454	0.00738007	0.347882	5	58	2	0.765683	540	0.5
	HSP90AA1	NA		×	√	1	0.8	3	2.86716	0.0147328	0.348777	5	39	3	0.766605	1078	0.333333
	PLK1	0.024312		×	√	1	0.2	2	2.87454	0.00738007	0.347882	5	58	2	0.765683	540	0.5
	MAPK1	NA		×	√	1	0.1	3	2.85978	0.0220309	0.349677	5	39.3333	3	0.767528	1612	0.333333
	E2F4	NA		×	√	1	0	2	4.32103	0.00738007	0.231426	7	3.5	2	0.584871	540	0.5
	MME	NA		×	√	0.9	0	2	4.38007	0.00738007	0.228307	7	1.5	2	0.577491	540	0.5
	EEF1A1	NA		×	√	1	0.2	2	2.87454	0.00738007	0.347882	5	58	2	0.765683	540	0.5
	EGFR	NA		×	√	1	0.7	2	2.87454	0.00738007	0.347882	5	58	2	0.765683	540	0.5
	EP300	NA		×	√	1	0.6	5	3.32472	0.0792948	0.300777	6	5.8	5	0.70941	5802	0.2
	TCF3	NA		×	√	1	0	3	4.30627	0.0147328	0.232219	7	2.33333	3	0.586716	1078	0.333333
	JUN	0.012215		×	√	1	0.7	2	3.39114	0.0147055	0.294886	6	10	2	0.701107	1076	0.5
	NCOA1	0.048905		×	√	1	0.2	1	3.4059	0	0.293608	6	18	1	0.699262	0	0
	NCOA2	NA		×	√	1	0.1	2	3.39852	0.00738007	0.294245	6	9.5	2	0.700184	540	0.5
	NCOA3	NA		×	√	1	0	1	3.4059	0	0.293608	6	18	1	0.699262	0	0
	SP1	NA		×	√	1	0.2	3	3.39114	0.0147328	0.294886	6	6.66667	3	0.701107	1078	0.333333
	TRAM1	NA		×	√	0.5	0	2	3.39114	0.0147055	0.294886	6	10	2	0.701107	1076	0.5
	FANCA	NA		×	√	1	0.1	2	2.87454	0.00738007	0.347882	5	58	2	0.765683	540	0.5
	TK1	NA		×	√	1	0	3	2.86716	0.0147328	0.348777	5	39	3	0.766605	1078	0.333333
	FLNA	0.040517		×	√	1	0.1	3	2.86716	0.0147328	0.348777	5	39	3	0.766605	1078	0.333333
	FYN	0.017629		×	√	1	0.2	2	2.87454	0.00738007	0.347882	5	58	2	0.765683	540	0.5
	TRAF2	NA		×	√	1	0.5	3	2.86716	0.0147328	0.348777	5	39	3	0.766605	1078	0.333333
	GNB1	NA		×	√	1	0.2	2	2.87454	0.00738007	0.347882	5	58	2	0.765683	540	0.5
	GNG5	NA		×	√	0.8	0	2	2.87454	0.00738007	0.347882	5	58	2	0.765683	540	0.5
	RCHY1	NA		×	√	1	0	3	4.32841	0.0147328	0.231032	7	1.66667	3	0.583948	1078	0.333333
	STK3	NA		×	√	1	0	2	2.87454	0.00738007	0.347882	5	58	2	0.765683	540	0.5
	GRHL3	NA		×	√	1	0	2	4.75646	0.00738007	0.21024	7	1.5	2	0.530443	540	0.5
	PRMT1	0.0010142		×	√	1	0	2	3.76753	0.0147055	0.265426	6	3.5	2	0.654059	1076	0.5
	SNCA	NA		×	√	1	0.3	2	2.87454	0.00738007	0.347882	5	58	2	0.765683	540	0.5
	GTF2I	NA		×	√	1	0	2	2.87454	0.00738007	0.347882	5	58	2	0.765683	540	0.5
	HDAC2	NA		×	√	1	0.1	3	4.31365	0.0147328	0.231822	7	2.66667	3	0.585793	1078	0.333333
	HNRNPU	NA		×	√	1	0	2	2.87454	0.00738007	0.347882	5	58	2	0.765683	540	0.5
	IRAK1	0.016736		×	√	1	0	2	2.87454	0.00738007	0.347882	5	58	2	0.765683	540	0.5
	IL1R1	NA		×	√	1	0	2	2.87454	0.00738007	0.347882	5	58	2	0.765683	540	0.5
	IL2	NA		×	√	1	0.1	2	4.38007	0.00738007	0.228307	7	1.5	2	0.577491	540	0.5
	IL2RB	NA		×	√	0.8	0.2	1	2.88192	0	0.346991	5	115	1	0.76476	0	0
	KCNJ11	NA		×	√	0.9	0.1	2	2.87454	0.00738007	0.347882	5	58	2	0.765683	540	0.5
	KIAA0368	NA		×	√	0.9	0	2	2.87454	0.00738007	0.347882	5	58	2	0.765683	540	0.5
	LRP1	NA		×	√	0.9	0.1	4	2.85978	0.0220582	0.349677	5	29.5	4	0.767528	1614	0.25
	TLR4	NA		×	√	1	0	2	2.87454	0.00738007	0.347882	5	58	2	0.765683	540	0.5
	NOTCH1	NA		×	√	1	0.2	2	2.87454	0.00738007	0.347882	5	58	2	0.765683	540	0.5
	MAP2K1	0.049167		×	√	1	0.1	2	3.84871	0.00738007	0.259827	6	2	2	0.643911	540	0.5
	PSMA1	NA		×	√	1	0.1	2	2.87454	0.00738007	0.347882	5	58	2	0.765683	540	0.5
	ZYX	0.02877		×	√	0.9	0	2	2.87454	0.00738007	0.347882	5	58	2	0.765683	540	0.5
	NEDD8	NA		×	√	1	0	2	2.87454	0.00738007	0.347882	5	58	2	0.765683	540	0.5
	NFASC	NA		×	√	1	0.1	2	2.87454	0.00738007	0.347882	5	58	2	0.765683	540	0.5
	RIPK2	NA		×	√	0.9	0	2	2.87454	0.00738007	0.347882	5	58	2	0.765683	540	0.5
	PLXND1	0.034709		×	√	1	0	2	2.87454	0.00738007	0.347882	5	58	2	0.765683	540	0.5
	PPP1CC	0.0019609		×	√	1	0.3	2	2.87454	0.00738007	0.347882	5	58	2	0.765683	540	0.5
	PRKCD	NA		×	√	1	0	2	2.87454	0.00738007	0.347882	5	58	2	0.765683	540	0.5
	PRMT5	NA		×	√	1	0.2	1	3.78229	0	0.26439	6	5	1	0.652214	0	0
	RAD51C	NA		×	√	0.7	0	2	2.87454	0.00738007	0.347882	5	58	2	0.765683	540	0.5
	RIPK1	NA		×	√	1	0	2	2.87454	0.00738007	0.347882	5	58	2	0.765683	540	0.5
	SMAD1	NA		×	√	1	0.1	2	2.87454	0.00738007	0.347882	5	58	2	0.765683	540	0.5
	TCEB1	NA		×	√	1	0	2	2.87454	0.00738007	0.347882	5	58	2	0.765683	540	0.5
	TGFBR1	NA		×	√	1	0.2	2	2.87454	0.00738007	0.347882	5	58	2	0.765683	540	0.5
	TNNC1	0.046057		×	√	0.8	0	2	2.87454	0.00738007	0.347882	5	58	2	0.765683	540	0.5
